# Supplementary material for: Association between Age at Diagnosis of Type 2 Diabetes and Subsequent Risk of Dementia and Its Major Subtypes
Source: J Clin Med. 2024 Jul 26;13(15):4386. doi: 10.3390/jcm13154386 (PMC11313191; doi:10.3390/jcm13154386)
Supplement: Supplementary file 1 [file jcm-13-04386-s001.zip]

Archive with 1 entries (1 files):
- jcm-3063293-supplementary.pdf
